# Supplementary material for: UBE2V1 Promotes Hepatocellular Carcinoma Progression by Forming a Positive Feedback Loop with HIF-1α
Source: Research (Wash D C). 2025 Dec 23;8:1041. doi: 10.34133/research.1041 (PMC12722638; doi:10.34133/research.1041)
Supplement: Supplementary 1 — Figs. S1 to S8 Tables S1 to S4 [file research.1041.f1.zip]

Archive with 10 entries (10 files):
- Fig S1.pdf
- Fig S2.pdf
- Fig S3.pdf
- Fig S4.pdf
- Fig S5.pdf
- Fig S6.pdf
- Fig S7.pdf
- Fig S8.pdf
- Revised Supplementary Figures clear version.docx
- Revised Supplementary Tables.xlsx
