# Supplementary material for: UBE2V1 Promotes Hepatocellular Carcinoma Progression by Forming a Positive Feedback Loop with HIF-1α
Source: Research (Wash D C). 2025 Dec 23;8:1041. doi: 10.34133/research.1041 (PMC12722638; doi:10.34133/research.1041)
Supplement: Supplementary 1 — Figs. S1 to S8 Tables S1 to S4 [file research.1041.f1.zip › Revised Supplementary Tables.xlsx]

## Sheet: Table S1
Clinicopathological characteristics of 56 patients with HCC
Clinical parameters	Cases (n)	UBE2V1 expression		P value
		High (n=28)	Low (n=28)
Age (years)				0.061
<60	27	10	17
≥60	29	18	11
Gender				0.515
Male	44	21	23
Female	12	7	5
Alcoholism				0.567
No	38	18	20
Yes	18	10	8
Smoking				0.252
No	38	21	17
Yes	18	7	11
Cirrhosis				0.114
No	13	9	4
Yes	43	19	24
Portal hypertension				0.788
No	31	15	16
Yes	25	13	12
HBV infection				0.093
No	11	8	3
Yes	45	20	25
ALB				0.127
<35mg/ml	8	2	6
≥35mg/ml	48	26	22
TBil				0.408
<17.1μmol/L	35	16	19
≥17.1μmol/L	21	12	9
AFP				0.061
<20ng/ml	27	10	17
≥20ng/ml	29	18	11
CEA				1
<5ng/ml	50	25	25
≥5ng/ml	6	3	3
CA199				0.275
<37U/ml	47	25	22
≥37U/ml	9	3	6
Tumor size				0.007
<5cm	41	16	25
≥5cm	15	12	3
Tumor number				0.275
1	47	22	25
≥2	9	6	3
TNM stage				0.009
I + II	44	18	26
III + IV	12	10	2
Edmondson–Steiner grading				0.001
I + II	39	14	25
III + IV	17	14	3
Microvascular invasion				0.032
No	30	11	19
Yes	26	17	9

## Sheet: Table S2
Target sequences for siRNA and shRNA
Gene	Sequence
shUBE2V1#1	GACGAAGACAUGACACUUATT
shUBE2V1#2	GGACCCAAGAGCCAUAUCATT
siVHL#1	GGAGCGCAUUGCACAUCAATT
siVHL#2	AGAGUACGGCCCUGAAGAATT
siHIF-1a#1	CCGUAUGGAAGACAUUAAATT
siHIF-1a#2	CAGGCCACAUUCACGUAUATT
siUBE2S#1	AAGGAGGUGACGACACUGATT
siUBE2S#2	GGUCUGUUCCGCAUGAAACTT

## Sheet: Table S3
Primer sequences for qRT-PCR in this study
Gene	Primer Sequence
UBE2V1-F	AAAAGTCCCTCGCAATTTCC
UBE2V1-R	CTGCCATTTTGCTAGCACTG
VHL-F	GCAGGCGTCGAAGAGTACG
VHL-R	CGGACTGCGATTGCAGAAGA
HIF-1a-F	GAACGTCGAAAAGAAAAGTCTCG
HIF-1a-R	CCTTATCAAGATGCGAACTCACA
VEGF-F	CGCAAGAAATCCCGGTATAA
VEGF-R	TCTCCGCTCTGAGCAAGG
TWIST-F	AGCTACGCCTTCTCGGTCT
TWIST-R	CCTTCTCTGGAAACAATGACATC
GLUT1-F	CTTTGTGGCCTTCTTTGAAGT
GLUT1-R	CCACACAGTTGCTCCACAT
P1-F	AGCACGCAGATATTTCCTTTCTC
P1-R	ACATACGCCGCCGCTGA
P2-F	TAGGCACTGCTATCAGACAAAGG
P2-R	CAGGACTCTAAACATAGAGGGACA
P3-F	TGGGAACAGCACAGGCAAAG
P3-R	TTTCTGTACCTCTGCGGCGA
P4-F	CCCAAGTCCAGGGCAAGTAT
P4-R	CAGCACTGGCTACAGGTGAA
P5-F	TGAGCTCGGCACGGGAATTAT
P5-R	TAACAGGTGGAGAGGATGAGGAT
P6-F	TGCGCGGGACGTACTACA
P6-R	CGAGGCATGCTGGTTGTTG
VEGFA-F	GCCTCTGTCTGCCCAGCTGC
VEGFA-R	GTGGAGCTGAGAACGGGAAGC
β-actin-F	CACCATTGGCAATGAGCGGTTC
β-actin-R	AGGTCTTTGCGGATGTCCACGT

## Sheet: Table S4
List of antibodies used in the study
Antibody	Source	Application/ dilution
Mouse anti-ACTIN	Proteintech, 66009-1-Ig	WB/1: 20000
Rabbit anti-UBE2V1	Abmart, PS07268	WB/1: 1000
Mouse anti-UBE2V1	santa cruz, sc-390047	IHC/1: 50 IF/1: 100
Rabbit anti-VHL	Proteintech, 24756-1-AP	WB/1: 1000 IHC/1: 250 IP/1: 50 IF/1: 100
Mouse anti-VHL	santa cruz, sc-17780	IP/1: 50
Rabbit anti-HIF-1a	Cell Signaling Technology, 36169S	WB/1: 1000 IP/1:50 ChIP/1: 100 IF/1: 100
Rabbit anti-HIF-1a	Abmart, TA1009	IHC/1: 250
Rabbit anti-LIN28B	Cell Signaling Technology, 4196S	WB/1: 1000
Rabbit anti-c-Myc	Abcam, ab32072	WB/1: 1000
Rabbit anti-UBC13	Proteintech, 10243-1-AP	WB/1: 1000
Mouse anti-UBE2S	abmart, MG895186	WB/1: 1000 IF/1: 100
Rabbit anti-Flag tag	Proteintech, 20543-1-AP	IP/1: 50
Mouse anti-Flag tag	Proteintech, 66008-4-Ig	WB/1: 20000
Rabbit anti-Myc tag	Proteintech, 16286-1-AP	IP/1: 50
Mouse anti-Myc tag	Proteintech, 60003-2-Ig	WB/1: 20000
Rabbit anti-GST tag	Abmart, P60055	WB/1: 1000
Rabbit anti-GFP tag	Proteintech, 50430-2-AP	WB/1: 1000
Mouse anti-GFP tag	Proteintech, 66002-1-Ig	IP/1:50
Mouse anti-His tag	Proteintech, 66005-1-Ig	WB/1: 1000 IP/1: 100
Rabbit anti-HA tag	Proteintech, 51064-2-AP	WB/1: 5000
